# Supplementary material for: Powdery Mildew Caused by Leveillula taurica (Synonym: Phyllactinia taurica): A Global Challenge for Pepper Production
Source: Mol Plant Pathol. 2025 Jul 25;26(7):e70128. doi: 10.1111/mpp.70128 (PMC12290946; doi:10.1111/mpp.70128)
Supplement: Supplementary file 1 — Table S1. NCBI accession numbers of ITS sequences used to construct the phylogenetic tree of Figure 1. [file MPP-26-e70128-s003.xlsx]

## Sheet: Legend_S1
Supplementary Table S1: NCBI accession numbers of ITS sequences used to construct the phylogenetic tree of Figure 1
in the publication "Massire A.*, Cussonneau F.*, Elbelt, S., Constant C., Bardin M., Moury B., Lefebvre V., 2025. Molecular Plant Pathology."
Phylum: Ascomycota; Class: Leotiomycetes; Order: Helotiales; Family: Erysiphaceae. Tribe: Phyllactinieae.
Genus and species: Leveillula taurica (Lév.) Arnaud 1921; synonym: Erysiphe taurica Léveillé Lèv. 1851.
Bradshaw et al. (2025) recently proposed that the genus Leveillula be renamed Phyllactinia taurica.
Sixty-three sequences of ITS from the genus Leveillula, available in NCBI (https://www.ncbi.nlm.nih.gov/genbank/) were used to construct the phylogenetic tree of Figure 1.
Two sequences of Phyllactinia guttata, the closest relative to genus Leveillula, were added to root the tree.
The NCBI accession numbers are followed by the original name of the Leveillula species, the family, genus and species latin name of the host plant after the word ‘host’, and the country where the specimen were sampled, when it is known.
______END

## Sheet: Supp_data_S1
>AB000940.1_Leveillula_taurica_host_Solanaceae_Capsicum_annuum_var._angulosum
>AB044352.1_Leveillula_cylindrospora_host_Amaranthaceae_Noaea_mucronata
>AB044374.1_Leveillula_duriaei_host_Lamiaceae_Salvia
>AB044377.1_Leveillula_lorantii_host_Loranthaceae_Loranthus_europaeus
>AB044378.1_Leveillula_taurica_host_Asteraceae_Helianthus_sp._IRAN
>AB044379.1_Leveillula_taurica_host_Asteraceae_Acroptilon_sp._IRAN
>AB044380.1_Leveillula_picridis_host_Asteraceae_Picris_sp
>AB044382.1_Leveillula_saxaouli_host_Amaranthaceae_Haloxylon_sp
>AB044384.1_Leveillula_taurica_host_Asteraceae_Artemisia_annua_IRAN
>AB044992.1_Leveillula_taurica_host_Fabaceae_Astragallus_sp_IRAN
>AB044997.1_Leveillula_taurica_host_Fabaceae_Ononis_spinosa_IRAN
>AB045003.1_Leveillula_taurica_host_Balsaminaceae_Impatiens_sp_IRAN
>AB045006.1_Leveillula_contractirostris_host_Malvaceae_Alcea_IRAN
>AB045106.1_Leveillula_mindii_host_Asteraceae_Mindium_laevigatum_IRAN
>AB045108.1_Leveillula_taurica_host_Papaveraceae_Glaucium_oxylobum_IRAN
>AB045155.1_Leveillula_verbasci_host_Scrophulariaceae_Verbascum_sp
>AB667858.1_Leveillula_taurica_host_Asteraceae_Centaurea_solstitialis_IRAN
>AB667860.1_Leveillula_lactucarum_host_Asteraceae_Lactuca_orientalis
>AB667862.1_Leveillula_taurica_host_Asteraceae_Acroptilon_repens_IRAN
>AB667864.1_Leveillula_taurica_host_Asteraceae_Carthamus_sp._IRAN
>AB667866.1_Leveillula_taurica_host_Fabaceae_Cicer_cf.spiroceras_IRAN
>AB667870.1_Leveillula_taurica_host_Asteraceae_Echinops_chorassanicus_IRAN
>AB667871.1_Leveillula_taurica_host_Asteraceae_Echinops_pungens_IRAN
>AB667877.1_Leveillula_taurica_host_Asteraceae_Launaea_acanthodes_IRAN
>AB667879.1_Leveillula_taurica_host_Fabaceae_Ononis_spinosa_IRAN
>HQ821500.1_Leveillula_lactucae-serriolae_host_Asteraceae_Hexinia_polydichotoma
>JQ885444.1_Leveillula_taurica_host_Solanaceae_Capsicum_annuum_SOUTH_KOREA
>JQ885445.1_Leveillula_taurica_host_Solanaceae_Capsicum_annuum_SOUTH_KOREA
>KP345898.1_Leveillula_saxaouli_host_Amaranthaceae_Iljinia_regelii
>KT221624.1_Leveillula_taurica_host_Asteraceae_Achillea_tenuifolia_IRAN
>KT221625.1_Leveillula_taurica_host_Caryophyllaceae_Silene_caesarea_IRAN
>KT221628.1_Leveillula_taurica_host_Asteraceae_Gundelia_tournefortii_IRAN
>KT221632.1_Leveillula_lactucarum_host_Asteraceae_Lactuca_orientalis
>LC565499.1_Solanum_melongena_var._esculenta_Solanaceae_ISRAEL_Leveillula_taurica
>LC565503.1_Leveillula_taurica_host_Solanaceae_Solanum_lycopersicum_esculentum_ISRAEL
>LC565506.1_Leveillula_contractirostris_host_Malvaceae_Alcea_rugosa
>LC565510.1_Leveillula_taurica_host_Rutaceae_Ruta_chalepensis_ISRAEL
>LC565517.1_Leveillula_duriaei_host_Asteraceae_Carthamus_lanatus
>LC565527.1_Leveillula_cylindrospora_host_Amaranthaceae_Salsola_tamamschjanae
>LC565528.1_Leveillula_cylindrospora_host_Amaranthaceae_Salsola_australis
>LC565529.1_Leveillula_taurica_host_Amaranthaceae_Celosia_cristata_UZBEKISTAN
>LC565530.1_Leveillula_cylindrospora_host_Amaranthaceae_Noaea_mucronata
>LC565534.1_Leveillula_lanuginosa_host_Apiaceae_Foeniculum_vulgare
>LC565540.1_Leveillula_picridis_host_Asteraceae_Helianthus_sp
>LC565543.1_Leveillula_taurica_host_Fabaceae_Zygia_petersiana_ARMENIA
>MG571545.1_Leveillula_taurica_host_Cucurbitaceae_Cucumis_sativus_MEXICO
>MG878435.1_Leveillula_lactucae-serriolae_host_Asteraceae_Lactuca_serriola
>MN108158.1_Leveillula_taurica_host_Moringaceae_Moringa_stenopetala_ETHIOPIA
>MT125857.1_Leveillula_taurica_host_Solanaceae_Capsicum_annuum_AUSTRALIA
>MT174217.1_Leveillula_taurica_host_Solanaceae_Capsicum_annuum_AUSTRALIA
>MT174220.1_Leveillula_taurica_host_Solanaceae_Solanum_lycopersicum_AUSTRALIA
>MT370494.1_Leveillula_taurica_host_Solanaceae_Solanum_lycopersicum_TAIWAN
>MT370495.1_Leveillula_taurica_host_Solanaceae_Solanum_lycopersicum_TAIWAN
>MT509564.1_Leveillula_taurica_host_Solanaceae_Capsicum_annuum_IRAQ
>MT509565.1_Leveillula_taurica_host_Solanaceae_Capsicum_annuum_IRAQ
>MT509566.1_Leveillula_taurica_host_Solanaceae_Capsicum_annuum_TAIWAN
>MT569426.1_Leveillula_guilanensis_host_Asteraceae_Chondrilla_juncea
>MT569428.1_Leveillula_lanuginosa_host_Apiaceae_Foeniculum_vulgare
>OL314781.1_Leveillula_taurica_host_Solanaceae_Capsicum_EGYPT
>OM921010.1_Leveillula_taurica_host_Solanaceae_Solanum_lycopersicum_SYRIA
>OM921011.1_Leveillula_taurica_host_Solanaceae_Solanum_lycopersicum_SYRIA
>ON073885.1_Leveillula_taurica_host_Solanaceae_Capsicum_annuum_CHINA
>OR353749.1_Leveillula_guilanensis_host_Asteraceae_Tanacetum_vulgare
>AF011314.1_Phyllactinia_guttata
>AF011315.1_Phyllactinia_guttata
______END
