# Supplementary material for: Powdery Mildew Caused by Leveillula taurica (Synonym: Phyllactinia taurica): A Global Challenge for Pepper Production
Source: Mol Plant Pathol. 2025 Jul 25;26(7):e70128. doi: 10.1111/mpp.70128 (PMC12290946; doi:10.1111/mpp.70128)
Supplement: Supplementary file 2 — Table S2. Treatments against Leveillula taurica. [file MPP-26-e70128-s002.xlsx]

## Sheet: Legend_S2
Supplementary Table S2: Treatments against Leveillula taurica
in the publication "Massire A.*, Cussonneau F.*, Elbelt, S., Constant C., Bardin M., Moury B., Lefebvre V., 2025. Molecular Plant Pathology."
Phylum: Ascomycota; Class: Leotiomycetes; Order: Helotiales; Family: Erysiphaceae. Tribe: Phyllactinieae.
Genus and species: Leveillula taurica (Lév.) Arnaud 1921; synonym: Erysiphe taurica Léveillé Lèv. 1851.
Bradshaw et al. (2025) recently proposed that the species Leveillula taurica be renamed Phyllactinia taurica.
The following table describes the columns of the "Supp_data_S2".
Information not available is annotated "NA".
Column name	Type of information	Description
Order	Identifier	Line identifier of the table
Treatment_Type	Categorical	Type of phytosanitary control: bacteria, biological, chemical, fungi, plant extract
Product_Name	Categorical	Name of the phytosanitary product
Commercial_Product_Name	Text / Identifier	Commercial name of the phytosanitary product
Efficacy in the control of Leveillula taurica on pepper	Categorical/Text (Descriptive)	Efficacy of the phytosanitary product in the control of Leveillula taurica on pepper as described in the literature reference. Classification in disease reduction level according to the value in the column Treatment_Efficacy (%): Ineffective, Low disease reduction, Moderate disease reduction, High disease reduction, NA.
Treatment_Efficacy (%)	Numerical	Percent disease reduction relative to the untreated control: ((Disease severity in untreated control - Disease severity in treated trial) / (Disease severity in untreated control)) x 100
Literature_Reference	Identifier	Literature reference mentionning the effect of the phytosanitary product on Leveillula taurica
The products authorised by ANSES (French Agency for Food, Environmental and Occupational Health & Safety) can be retrieved in https://ephy.anses.fr/resultats_recherche/produits?f%5B%5D=usg%3A12143&uop=or&f%5B%5D=list_type_usage%3A20100401000000000001&origin=Y3VsdHVyZTE9cG9pdnJvbiZjdWx0dXJlMj0mbnVpc2libGUxPW9pZGl1bSZudWlzaWJsZTI9Jm1vZGU9JmYlNUIwJTVEPWxpc3RfdHlwZV91c2FnZSUzQTIwMTAwNDAxMDAwMDAwMDAwM…
______END

## Sheet: Supp_data_S2
Order	Treatment_Type	Product_Name	Commercial_Product_Name	Efficacy in the control of Leveillula taurica on pepper	Treatment_Efficacy (%)	Literature_Reference
1	Bacteria	Ampelomyces quisqualis strain AQ10	NA	Moderate disease reduction: "The uses of Ampelomyces quisqualis strain AQ10 according to the representative uses proposed result in a sufficient fungicidal efficacy against powdery mildew."	75	Arena, M.; Auteri, D.; Barmaz, S.; Bellisai, G.; Brancato, A.; Brocca, D. et al. (2017) Peer review of the pesticide risk assessment of the active substance Ampelomyces quisqualis strain AQ10. European Food Safety Authority 15 (12), 1-17. DOI: 10.2903/j.efsa.2017.5078
2	Bacteria	Bacillus subtilis QST 713 Irkı	Serenade	Ineffective: "Serenade [...] showed 24.1% biological effect against the powdery mildew in pepper and it was not effective against the powdery mildew disease in pepper"	24.1	Arici, Ş. E.; Özkaya, R. (2022) Evaluation of biofungicides for control of powdery mildew disease [Leveillula taurica (Lev.) Arm.] in Pepper. Kahramanmaraş Sütçü İmam University Journal of Agriculture and Nature 25 (2): 274–281. DOI: 10.18016/ksutarimdoga.vi.910742
3	Bacteria	Bacillus subtilis	Serenade	Moderate disease reduction: "A formulation of B. subtilis (Serenade), [...] and [...] were all effective in significantly reducing L. taurica." => 1,9% final disease severity with 18,8mL/L of water compared to 6,7% final disease severity in check-inoculated without treatement.	71.6	Cerkauskas, R. F.; Ferguson, G.; Banik, M. (2011) Powdery mildew (Leveillula taurica) on greenhouse and field peppers in Ontario – host range, cultivar response and disease management strategies. Canadian Journal of Plant Pathology 33 (4): 485–498. DOI: 10.1080/07060661.2011.619828
4	Bacteria	Lactobacillus acidophilus and L. paracasei	Vitanal	Ineffective: "Vitanal (Lactobacillus acidophilus and Lactobacillus paracasei) did not give a very effective result against powdery mildew disease"	20	Arici, Ş. E.; Özkaya, R. (2022) Evaluation of biofungicides for control of powdery mildew disease [Leveillula taurica (Lev.) Arm.] in Pepper. Kahramanmaraş Sütçü İmam University Journal of Agriculture and Nature 25 (2): 274–281. DOI: 10.18016/ksutarimdoga.vi.910742
5	Biological	Fermented dairy byproduct + surfactant	Lactosan + Agral 90	High disease reduction: "At 98 days after spray application, all materials significantly reduced disease compared with the water control but the most effective were Lactosan 7.5% + Agral90, [...]." => 3,2% final disease severity with 15mL/L of water compared to 19,3% final disease severity in check-inoculated without treatement.	83.4197	Cerkauskas, R. F.; Ferguson, G.; Banik, M. (2011) Powdery mildew (Leveillula taurica) on greenhouse and field peppers in Ontario – host range, cultivar response and disease management strategies. Canadian Journal of Plant Pathology 33 (4): 485–498. DOI: 10.1080/07060661.2011.619828
6	Chemical	Acibenzolar-S-methyl	Actigard (Plant resistance activator)	High disease reduction: "A plant resistance activator (Actigard), [...] and [...] were all effective in significantly reducing L. taurica." => 0,6% final disease severity with 0,1g/L of water compared to 6,7% final disease severity in check-inoculated without treatement.	91.0448	Cerkauskas, R. F.; Ferguson, G.; Banik, M. (2011) Powdery mildew (Leveillula taurica) on greenhouse and field peppers in Ontario – host range, cultivar response and disease management strategies. Canadian Journal of Plant Pathology 33 (4): 485–498. DOI: 10.1080/07060661.2011.619828
7	Chemical (inorganic compound)	CaCl2 (calcium chloride) + surfactant	CaCl2 + Agral 90	Low disease reduction: "CaCl2 + Agral 90 and […] were somewhat less effective than the other materials." => 11,3% final disease severity with CaCl2 3g/L + (Agral 90) 1mL/L of water compared to 19,3% final disease severity in check-inoculated without treatement.	41.5	Cerkauskas, R. F.; Ferguson, G.; Banik, M. (2011) Powdery mildew (Leveillula taurica) on greenhouse and field peppers in Ontario – host range, cultivar response and disease management strategies. Canadian Journal of Plant Pathology 33 (4): 485–498. DOI: 10.1080/07060661.2011.619828
8	Chemical	Copper octanoate soap	NA	High disease reduction: "Copper soap, [...] and […] were all effective in significantly reducing L. taurica." => 12% final disease severity with 10mL/L of water compared to 50,6% final disease severity in check-inoculated without treatement.	76.3	Cerkauskas, R. F.; Ferguson, G.; Banik, M. (2011) Powdery mildew (Leveillula taurica) on greenhouse and field peppers in Ontario – host range, cultivar response and disease management strategies. Canadian Journal of Plant Pathology 33 (4): 485–498. DOI: 10.1080/07060661.2011.619828
9	Chemical (inorganic compound)	Fumed silica	NA	Ineffective: No quantitative data regarding Leveillula taurica infections	0	Cerkauskas, R. F.; Ferguson, G.; Banik, M. (2011) Powdery mildew (Leveillula taurica) on greenhouse and field peppers in Ontario – host range, cultivar response and disease management strategies. Canadian Journal of Plant Pathology 33 (4): 485–498. DOI: 10.1080/07060661.2011.619828
10	Chemical (inorganic compound)	K2HPO4 (dipotassium hydrogen phosphate) + surfactant	K2HPO4 + Agral 90	Moderate disease reduction: "K2HPO4 + Agral 90 and […] were somewhat less effective than the other materials." => 7,3% final disease severity with K2HPO4 6,97g/L + (Agral 90) 1mL/L of water compared to 19,3% final disease severity in check-inoculated without treatement.	62.2	Cerkauskas, R. F.; Ferguson, G.; Banik, M. (2011) Powdery mildew (Leveillula taurica) on greenhouse and field peppers in Ontario – host range, cultivar response and disease management strategies. Canadian Journal of Plant Pathology 33 (4): 485–498. DOI: 10.1080/07060661.2011.619828
11	Chemical (inorganic compound)	KH2PO4 (monopotassium phosphate) + Triton X-100	MKP	High disease reduction: "[...] application of MKP [...] to infected plants inhibited disease development [...]. Applications [...] were the most effective treatments, and caused reductions of 88.5, 82.6 and 70.6%, respectively, in sporulation of the fungus, as compared with untreated control plants."	75.3	Reuveni, R., Dor, G., Reuveni, M. (1998) Local and systemic control of powdery mildew (Leveillula taurica) on pepper plants by foliar spray of mono-potassium phosphate. Crop Protection, 17(9):703-709. DOI: 10.1016/S0261-2194(98)00077-5
12	Chemical (inorganic compound)	KHCO3 (potassium bicarbonate)	Kaligreen Milstop	Low ro moderate disease reduction: "Milstop and […] were somewhat less effective than the other materials." + "In field plots, [...] in 2007, [...] and potassium bicarbonate were most effective" => 11,3% final disease severity with 3g/L of water compared to 19,3% final disease severity in check-inoculated without treatement. + => For potassium bicarbonate, 2,7% final disease severity compared to …	41,5 to 59,7	Cerkauskas, R. F.; Ferguson, G.; Banik, M. (2011) Powdery mildew (Leveillula taurica) on greenhouse and field peppers in Ontario – host range, cultivar response and disease management strategies. Canadian Journal of Plant Pathology 33 (4): 485–498. DOI: 10.1080/07060661.2011.619828
13	Chemical	Myclobutanil	Nova	High disease reduction: "At 98 days after spray application, all materials significantly reduced disease compared with the water control but the most effective were Nova, [...]." => 1,3% final disease severity with 0,34g/L of water compared to 19,3% final disease severity in check-inoculated without treatement.	93.2642	Cerkauskas, R. F.; Ferguson, G.; Banik, M. (2011) Powdery mildew (Leveillula taurica) on greenhouse and field peppers in Ontario – host range, cultivar response and disease management strategies. Canadian Journal of Plant Pathology 33 (4): 485–498. DOI: 10.1080/07060661.2011.619828
14	Chemical	Paraffinic oil	JMS Stylet-Oil®	High disease reduction: "JMS Stylet-Oil®, a food-grade paraffinic oil, provided effective disease control and it is possible that it could be used effectively within an IPM program." => Until 1,1 to 2,4% final disease severity with 12,5 to 500mL of Stylet-Oil20L of water compared to 58,3 to 67,2% final disease severity in check-inoculated without treatement.	96,4 to 98,1	Cerkauskas, R. F.; Ferguson, G.; Banik, M. (2011) Powdery mildew (Leveillula taurica) on greenhouse and field peppers in Ontario – host range, cultivar response and disease management strategies. Canadian Journal of Plant Pathology 33 (4): 485–498. DOI: 10.1080/07060661.2011.619828
15	Chemical	Pyraclostrobin + boscalid fongicide	Pristine	Ineffective to high disease reduction : "effective in 2006 experiments and not in 2007". In 2006, 6,2% final disease severity with 1,37g/L of water compared to 27,5% final disease severity in check-inoculated without treatement. In 2007, 70,6% final disease severity with 1,37g/L of water compared to 70% final disease severity in check-inoculated without treatement.	-0,85 to 77,5	Cerkauskas, R. F.; Ferguson, G.; Banik, M. (2011) Powdery mildew (Leveillula taurica) on greenhouse and field peppers in Ontario – host range, cultivar response and disease management strategies. Canadian Journal of Plant Pathology 33 (4): 485–498. DOI: 10.1080/07060661.2011.619828
16	Chemical	Quinoxyfen	Quintec	High disease reduction: "At 98 days after spray application, all materials significantly reduced disease compared with the water control but the most effective were Quintec at both rates, [...]." => 3,2% and 2,0% final disease severity with respectively 0,00375mL/L and 0,00625mL/L of water compared to 19,3% final disease severity in check-inoculated without treatement.	89.6373	Cerkauskas, R. F.; Ferguson, G.; Banik, M. (2011) Powdery mildew (Leveillula taurica) on greenhouse and field peppers in Ontario – host range, cultivar response and disease management strategies. Canadian Journal of Plant Pathology 33 (4): 485–498. DOI: 10.1080/07060661.2011.619828
17	Chemical	Sterol inhibitor fungicide cyproconazole	Atemmi	High disease reduction: "Weekly applications of [...] the systemic fungicide Atemi were highly protective against powdery mildew […]."	96.6	Reuveni, R., Dor, G., Reuveni, M. (1998) Local and systemic control of powdery mildew (Leveillula taurica) on pepper plants by foliar spray of mono-potassium phosphate. Crop Protection, 17(9):703-709. DOI: 10.1016/S0261-2194(98)00077-5
18	Chemical	Strobilurin derivatives (azoxystrobin, trifloxystrobin, kresoxim-methyl)	Flint	High disease reduction: "Strobilurin derivatives (azoxystrobin – Quadris, trifloxystrobin – Flint, kresoximmethyl – Sovran), [...] and [...] were all effective in significantly reducing L. taurica." => For Quadris and Flint, respectively, 0,4% and 0,2% final disease severity with respectively 0,52mL/L and 0,14g/L of water compared to 6,7% final disease severity in check-inoculated without treatem…	97.0149	Cerkauskas, R. F.; Ferguson, G.; Banik, M. (2011) Powdery mildew (Leveillula taurica) on greenhouse and field peppers in Ontario – host range, cultivar response and disease management strategies. Canadian Journal of Plant Pathology 33 (4): 485–498. DOI: 10.1080/07060661.2011.619828
19	Chemical	Strobilurin derivatives (azoxystrobin, trifloxystrobin, kresoxim-methyl)	Quadris	High disease reduction: "Strobilurin derivatives (azoxystrobin – Quadris, trifloxystrobin – Flint, kresoximmethyl – Sovran), [...] and [...] were all effective in significantly reducing L. taurica." => For Quadris and Flint, respectively, 0,4% and 0,2% final disease severity with respectively 0,52mL/L and 0,14g/L of water compared to 6,7% final disease severity in check-inoculated without treatem…	97.0149	Cerkauskas, R. F.; Ferguson, G.; Banik, M. (2011) Powdery mildew (Leveillula taurica) on greenhouse and field peppers in Ontario – host range, cultivar response and disease management strategies. Canadian Journal of Plant Pathology 33 (4): 485–498. DOI: 10.1080/07060661.2011.619828
20	Chemical	Strobilurin derivatives (azoxystrobin, trifloxystrobin, kresoxim-methyl)	Sovran	High disease reduction: "Strobilurin derivatives (azoxystrobin – Quadris, trifloxystrobin – Flint, kresoximmethyl – Sovran), [...] and [...] were all effective in significantly reducing L. taurica." => For Sovran, 3,6% final disease severity with respectively 0,45g/L of water compared to 50,6% final disease severity in check-inoculated without treatement.	92.8854	Cerkauskas, R. F.; Ferguson, G.; Banik, M. (2011) Powdery mildew (Leveillula taurica) on greenhouse and field peppers in Ontario – host range, cultivar response and disease management strategies. Canadian Journal of Plant Pathology 33 (4): 485–498. DOI: 10.1080/07060661.2011.619828
21	Chemical (inorganic compound)	Sulphur	NA	High disease reduction: "Sulphur was very effective for disease reduction in our trials. However, there are limitations to the use of these materials. Sulphur is a preventive fungicide with no systemic activity and with phytotoxic effects appearing above 30°C in the greenhouse." => 0,5% final disease severity with 0,82g/L of water compared to 6,7% final disease severity in check-inoculated withou…	92.5373	Cerkauskas, R. F.; Ferguson, G.; Banik, M. (2011) Powdery mildew (Leveillula taurica) on greenhouse and field peppers in Ontario – host range, cultivar response and disease management strategies. Canadian Journal of Plant Pathology 33 (4): 485–498. DOI: 10.1080/07060661.2011.619828
22	Chemical	Tebuconazole - Fluopyram	Luna Experience	High disease reduction: "The biological effect was determined as 87.0% in the application of Luna Experience."	87	Arici, Ş. E.; Özkaya, R. (2022) Evaluation of biofungicides for control of powdery mildew disease [Leveillula taurica (Lev.) Arm.] in Pepper. Kahramanmaraş Sütçü İmam University Journal of Agriculture and Nature 25 (2): 274–281. DOI: 10.18016/ksutarimdoga.vi.910742
23	Chemical	Triflumizole	Procure	High disease reduction: "At 98 days after spray application, all materials significantly reduced disease compared with the water control but the most effective were Procure at both rates, [...]." => 1,5% and 1,8% final disease severity with respectively 0,2g/L and 0,4g/L of water compared to 19,3% final disease severity in check-inoculated without treatement.	92.228	Cerkauskas, R. F.; Ferguson, G.; Banik, M. (2011) Powdery mildew (Leveillula taurica) on greenhouse and field peppers in Ontario – host range, cultivar response and disease management strategies. Canadian Journal of Plant Pathology 33 (4): 485–498. DOI: 10.1080/07060661.2011.619828
24	Chemical	V-10118	NA	High disease reduction: "At 98 days after spray application, all materials significantly reduced disease compared with the water control but the most effective were Valent-10118 at both rates, [...]." => 3,0% and 14,0% final disease severity with respectively 0,06mL/L and 0,125mL/L of water compared to 19,3% final disease severity in check-inoculated without treatement.	84.456	Cerkauskas, R. F.; Ferguson, G.; Banik, M. (2011) Powdery mildew (Leveillula taurica) on greenhouse and field peppers in Ontario – host range, cultivar response and disease management strategies. Canadian Journal of Plant Pathology 33 (4): 485–498. DOI: 10.1080/07060661.2011.619828
25	Fungi	Sporothrix flocculosa	Sporodex	Low disease reduction: 4,9% final disease severity with 10mL/L of water compared to 6,7% final disease severity in check-inoculated without treatement.	26.9	Cerkauskas, R. F.; Ferguson, G.; Banik, M. (2011) Powdery mildew (Leveillula taurica) on greenhouse and field peppers in Ontario – host range, cultivar response and disease management strategies. Canadian Journal of Plant Pathology 33 (4): 485–498. DOI: 10.1080/07060661.2011.619828
26	Fungi	Trichoderma harzianum strain T39	Trichodex	NA (No efficacy data regarding Leveillula taurica infections)	NA	Elad, Y. (2000) Trichoderma harzianum T39 Preparation for Biocontrol of Plant Diseases-Control of Botrytis cinerea, Sclerotinia sclerotiorum and Cladosporium fulvum. In Biocontrol Science and Technology 10 (4): 499–507. DOI: 10.1080/09583150050115089
27	Plant extract	Allium cepa bulb extract	NA	Low disease reduction: "The bulb extract of Allium cepa at 5 per cent concentration and […] recorded maximum spore inhibition". => 32,22% disease index compared to 61,48% disease of control (water spray).	47.6	Sudha, A; Lakshmanan, P (2007) Efficacy of botanicals against chilli powdery mildew caused by Leveillula taurica (Lev.) Arn. Madras Agricultural Journal 94(1-6): 46–50. DOI: 10.29321/MAJ.10.100631
28	Plant extract	Allium sativum bulb extract	NA	Low disease reduction: "The bulb extract of Allium sativum at 5 per cent concentration and […] recorded maximum spore inhibition". => 31,48% disease index compared to 61,48% disease of control (water spray).	48.8	Sudha, A; Lakshmanan, P (2007) Efficacy of botanicals against chilli powdery mildew caused by Leveillula taurica (Lev.) Arn. Madras Agricultural Journal 94(1-6): 46–50. DOI: 10.29321/MAJ.10.100631
29	Plant extract	Azadirachta indica leaf extract	NA	Moderate disease reduction: "The leaf extract of Azadirachta indica at 10 per cent concentration and […] recorded maximum spore inhibition". => 26,29% disease index compared to 61,48% disease of control (water spray).	57.2	Sudha, A; Lakshmanan, P (2007) Efficacy of botanicals against chilli powdery mildew caused by Leveillula taurica (Lev.) Arn. Madras Agricultural Journal 94(1-6): 46–50. DOI: 10.29321/MAJ.10.100631
30	Plant extract	Citrus oil + borax product	Prev-Am	Low to high disease reduction: "Best control was achieved with […] and Prev-Am […]." => In 2006 and 2007, repectivelly 6,2% and 48,8% final disease severity with 3,5mL/L of water compared to 27,5% and 70% final disease severity in check-inoculated without treatement.	30,3 to 77,5	Cerkauskas, R. F.; Ferguson, G.; Banik, M. (2011) Powdery mildew (Leveillula taurica) on greenhouse and field peppers in Ontario – host range, cultivar response and disease management strategies. Canadian Journal of Plant Pathology 33 (4): 485–498. DOI: 10.1080/07060661.2011.619828
31	Plant extract	Reynoutria spp. extract	Regalia	Ineffective: "This extract is not very effective against powdery mildew disease in pepper, it is thought that it can be used with other applications within the scope of integrated pest management."	20	Arici, Ş. E.; Özkaya, R. (2022) Evaluation of biofungicides for control of powdery mildew disease [Leveillula taurica (Lev.) Arm.] in Pepper. Kahramanmaraş Sütçü İmam University Journal of Agriculture and Nature 25 (2): 274–281. DOI: 10.18016/ksutarimdoga.vi.910742
32	Plant extract	Tea tree oil	Timorex gold	High disease reduction: "Timorex Gold (Tea Tree Oil) (80%) and […] were the most effective suppressants of powdery mildew of L. taurica in pepper plants."	80	Arici, Ş. E.; Özkaya, R. (2022) Evaluation of biofungicides for control of powdery mildew disease [Leveillula taurica (Lev.) Arm.] in Pepper. Kahramanmaraş Sütçü İmam University Journal of Agriculture and Nature 25 (2): 274–281. DOI: 10.18016/ksutarimdoga.vi.910742
______END
