# Supplementary material for: Powdery Mildew Caused by Leveillula taurica (Synonym: Phyllactinia taurica): A Global Challenge for Pepper Production
Source: Mol Plant Pathol. 2025 Jul 25;26(7):e70128. doi: 10.1111/mpp.70128 (PMC12290946; doi:10.1111/mpp.70128)
Supplement: Supplementary file 3 — Table S3. Sources of genetic resistance to Leveillula taurica in the genus Capsicum. [file MPP-26-e70128-s001.xlsx]

## Sheet: Legend_S3
Supplementary Table S3: Sources of genetic resistance to Leveillula taurica in the genus Capsicum
in the publication "Massire A.*, Cussonneau F.*, Elbelt, S., Constant C., Bardin M., Moury B., Lefebvre V., 2025. Molecular Plant Pathology."
Kingdom: Plantae; Clade: Angiosperms, Eudicots; Family: Solanaceae; Genus: Capsicum
Phylum: Ascomycota; Class: Leotiomycetes; Order: Helotiales; Family: Erysiphaceae; Tribe: Phyllactinieae
Genus and species: Leveillula taurica (Lév.) Arnaud 1921; synonym: Erysiphe taurica Léveillé Lèv. 1851
Bradshaw et al. (2025) recently proposed that the species Leveillula taurica be renamed Phyllactinia taurica.
The following table describes the columns of the "Supp_data_S3".
Information not available is annotated "NA".
Column name	Type of information	Description
Order	Identifier	Line identifier of the table
Capsicum_Species	Categorical	Species of Capsicum
Resistance_Level	Ordinal Categorical	Level of resistance to Leveillula taurica if mentionned in the publication. HR: High resistance; IR: Intermediate resistance.
Plant_Accession_Name	Text / Identifier	Name of the plant accession
Plant_Code	Text / Identifier	Code of the plant accession
Plant_Typology	Categorical	General typology of the plant accession
Other_Information	Text (Descriptive)	Other Information on the plant accession, such as the geographical origin
Resistance_Gene	Text / Categorical	Gene(s) of resistance carrying by the plant accession if known or mentionned in the publication
DOI_or_ISSN_or_website	Identifier	DOI or ISSN or website
Literature_Reference	Identifier	Literature reference mentionning the plant accession resistant to Leveillula taurica
______END

## Sheet: Supp_data_S3
Order	Capsicum_Species	Resistance_Level	Plant_Accession_Name	Plant_Code	Plant_Typology	Other_Information	Resistance_Gene	DOI_or_ISSN_or_website	Literature_Reference
1	annuum	HR	#124	NA	NA	hypersensitivity reaction and defoliation	NA	10.1590/s0103-90162005000100008	Blat, S.F., Da Costa, C.P., Vencovsky, R. & Sala, F.C. (2005) Inheritance of reaction to Leveillula taurica (Lev.) Arn. in Capsicum annuum L. Scientia Agricola, 62(1), 40-44
2	annuum	HR	Chilli	NA	NA	hypersensitivity reaction and defoliation	NA	10.1590/s0103-90162005000100008	Blat, S.F., Da Costa, C.P., Vencovsky, R. & Sala, F.C. (2005) Inheritance of reaction to Leveillula taurica (Lev.) Arn. in Capsicum annuum L. Scientia Agricola, 62(1), 40-44
3	annuum	HR	Chilly Chili	NA	NA	NA	NA	10.21273/HORTSCI13596-18	McCoy, J. E. & Bosland, P. W. (2019) Identification of Resistance to Powdery Mildew in Chile Pepper. HortScience, 54(1), 4-7
4	annuum	HR	Corcel	NA	NA	NA	NA	10.21273/HORTSCI13596-18	McCoy, J. E. & Bosland, P. W. (2019) Identification of Resistance to Powdery Mildew in Chile Pepper. HortScience, 54(1), 4-7
5	annuum	HR	Costeno Amarillo	NA	NA	NA	NA	10.21273/HORTSCI13596-18	McCoy, J. E. & Bosland, P. W. (2019) Identification of Resistance to Powdery Mildew in Chile Pepper. HortScience, 54(1), 4-7
6	annuum	HR	Guatemalan	NA	NA	NA	NA	10.21273/HORTSCI13596-18	McCoy, J. E. & Bosland, P. W. (2019) Identification of Resistance to Powdery Mildew in Chile Pepper. HortScience, 54(1), 4-7
7	annuum	HR	H3	INRAE_PM00807	NA	NA	QTLs on chromosomes P5, P6, P9, P10, and P12	10.1111/j.1439-0523.1995.tb01243.x	Lefebvre, V., Daubèze, A.M., Rouppe van der Voort, J., Peleman, J., Bardin, M. & Palloix, A. (2003) QTLs for resistance to powdery mildew in pepper under natural and artificial infections. Theoretical and Applied Genetics, 107(4), 661–666
8	annuum	HR	Hidalgo	NA	Serrano (Hot)	NA	QTL on chromosome P1	https://oaktrust.library.tamu.edu/server/api/core/bitstreams/65b09ee2-8bd6-4a1f-9e57-12f19e992819/content	Reyes Lucero, J. A. (2021) Identification of quantitative trait loci associated with powdery mildew and pepper mottle virus resistance in pepper. Master of Science Thesis, Texas A&M University
9	annuum	HR	HV12	INRAE_HV12	NA	INRAE doubled haploid line issued from F1(PM00031 x PM00807)	QTLs	10.1111/j.1439-0523.1995.tb01243.x	Daubèze, A.M., Hennart, J.W. & Palloix, A. (1995) Resistance to Leveillula taurica in pepper (Capsicum annuum) is oligogenically controlled and stable in Mediterranean regions. Plant Breeding, 114(4), 327-332
10	annuum	HR	HV13	INRAE_HV13	NA	INRAE doubled haploid line issued from F1(PM00031 x PM00807)	QTLs	10.1111/j.1439-0523.1995.tb01243.x	Daubèze, A.M., Hennart, J.W. & Palloix, A. (1995) Resistance to Leveillula taurica in pepper (Capsicum annuum) is oligogenically controlled and stable in Mediterranean regions. Plant Breeding, 114(4), 327-332
11	annuum	HR	Jigsaw	NA	NA	NA	NA	10.21273/HORTSCI13596-18	McCoy, J. E. & Bosland, P. W. (2019) Identification of Resistance to Powdery Mildew in Chile Pepper. HortScience, 54(1), 4-7
12	annuum	HR	LT17	NA	NA	NA	QTL on chromosome P6	Patent: WO 012325 A1	Bardol, N., Lederer, J., Manin, S. & Gorguet, B. (2023) Resistance to Leveillula taurica in pepper. Patent WO 012325 A1.
13	annuum	HR	NuMex April Fool’s Day	NA	NA	NA	NA	10.21273/HORTSCI13596-18	McCoy, J. E. & Bosland, P. W. (2019) Identification of Resistance to Powdery Mildew in Chile Pepper. HortScience, 54(1), 4-7
14	annuum	HR	NuMex Bailey Piquin	NA	NA	NA	NA	10.21273/HORTSCI13596-18	McCoy, J. E. & Bosland, P. W. (2019) Identification of Resistance to Powdery Mildew in Chile Pepper. HortScience, 54(1), 4-7
15	annuum	HR	NuMex Chinese New Year	NA	NA	NA	NA	10.21273/HORTSCI13596-18	McCoy, J. E. & Bosland, P. W. (2019) Identification of Resistance to Powdery Mildew in Chile Pepper. HortScience, 54(1), 4-7
16	annuum	HR	NuMex Christmas	NA	NA	NA	NA	10.21273/HORTSCI13596-18	McCoy, J. E. & Bosland, P. W. (2019) Identification of Resistance to Powdery Mildew in Chile Pepper. HortScience, 54(1), 4-7
17	annuum	HR	NuMex Halloween	NA	NA	NA	NA	10.21273/HORTSCI13596-18	McCoy, J. E. & Bosland, P. W. (2019) Identification of Resistance to Powdery Mildew in Chile Pepper. HortScience, 54(1), 4-7
18	annuum	HR	NuMex Las Cruces Cayenne	NA	NA	NA	NA	10.21273/HORTSCI13596-18	McCoy, J. E. & Bosland, P. W. (2019) Identification of Resistance to Powdery Mildew in Chile Pepper. HortScience, 54(1), 4-7
19	annuum	HR	NuMex St. Patrick's Day	NA	NA	NA	NA	10.21273/HORTSCI13596-18	McCoy, J. E. & Bosland, P. W. (2019) Identification of Resistance to Powdery Mildew in Chile Pepper. HortScience, 54(1), 4-7
20	annuum	HR	NuMex Summer Solstice	NA	NA	NA	NA	10.21273/HORTSCI13596-18	McCoy, J. E. & Bosland, P. W. (2019) Identification of Resistance to Powdery Mildew in Chile Pepper. HortScience, 54(1), 4-7
21	annuum	HR	NuMex Thanksgiving	NA	NA	NA	NA	10.21273/HORTSCI13596-18	McCoy, J. E. & Bosland, P. W. (2019) Identification of Resistance to Powdery Mildew in Chile Pepper. HortScience, 54(1), 4-7
22	annuum	HR	NuMex Veteran's Day	NA	NA	NA	NA	10.21273/HORTSCI13596-18	McCoy, J. E. & Bosland, P. W. (2019) Identification of Resistance to Powdery Mildew in Chile Pepper. HortScience, 54(1), 4-7
23	annuum	HR	PBC167	PI640507	Chile (Hot)	NA	QTLs on chromosomes P4 and P6	Patent: US 9689045 B2	Gabor, B.K., Just, B.J., Huang, C., Jones, C.M., Vreugdenhil, D., Kniskern, J.M., et al. (2017) Methods and compositions for producing Capsicum plants with powdery mildew resistance. Patent US 9689045 B2.
24	annuum	HR	PM_Singang	NA	NA	F1	locus PMR1 on chromosome P4	10.3389/fpls.2017.02090	Jo, J., Venkatesh, J., Han, K., Lee, H.Y., Choi, G.J., Lee, H.J. et al. (2017) Molecular mapping of PMR1, a novel locus conferring resistance to powdery mildew in pepper (Capsicum annuum). Frontiers in Plant Science, 8:2090
25	annuum	HR	Purple flash	NA	NA	NA	NA	10.21273/HORTSCI13596-18	McCoy, J. E. & Bosland, P. W. (2019) Identification of Resistance to Powdery Mildew in Chile Pepper. HortScience, 54(1), 4-7
26	annuum	HR	ST17-1157	NCIMB 43602	NA	NA	QTL on chromosome P6	Patent: WO 2023/012325 Al	Bardol, N., Lederer, J., Manin, S. & Gorguet, B. (2023) Resistance to Leveillula taurica in pepper. Patent WO 012325 A1.
27	annuum	HR	VK515R	NA	NA	NA	locus PMR1 on chromosome P4	10.3389/fpls.2017.02090	Jo, J., Venkatesh, J., Han, K., Lee, H.Y., Choi, G.J., Lee, H.J. et al. (2017) Molecular mapping of PMR1, a novel locus conferring resistance to powdery mildew in pepper (Capsicum annuum). Frontiers in Plant Science, 8:2090
28	annuum	IR	A-06 - Pasilla bajio	NA	NA	NA	NA	10.15835/nbha49212354	Morales-Manzo, I. I., Rodríguez-Burruezo, A., Jiménez-Pérez, M., Luna-Ruiz, J.J., San-Bautista, A., Fita, A. (2021) Novel sources of resistance to powdery mildew (Leveillula taurica (Lév.) Arnaud) in pepper. Not Bot Horti Agrobo 49(2):12354
29	annuum	IR	A-23 - California Wonder (r)	NA	NA	breeding line, Comav, Valencia, Spain	NA	10.15835/nbha49212354	Morales-Manzo, I. I., Rodríguez-Burruezo, A., Jiménez-Pérez, M., Luna-Ruiz, J.J., San-Bautista, A., Fita, A. (2021) Novel sources of resistance to powdery mildew (Leveillula taurica (Lév.) Arnaud) in pepper. Not Bot Horti Agrobo 49(2):12354
30	annuum	IR	HV59	INRAE_HV59	NA	INRAE doubled haploid line issued from F1(PM00031 x PM00807)	QTLs	10.1007/s00122-003-1307-z	Lefebvre, V., Daubèze, A.M., Rouppe van der Voort, J., Peleman, J., Bardin, M. & Palloix, A. (2003) QTLs for resistance to powdery mildew in pepper under natural and artificial infections. Theoretical and Applied Genetics, 107(4), 661–666
31	annuum	IR	HV77	INRAE_HV77	NA	INRAE doubled haploid line issued from F1(PM00031 x PM00807)	QTLs	10.1007/s00122-003-1307-z	Lefebvre, V., Daubèze, A.M., Rouppe van der Voort, J., Peleman, J., Bardin, M. & Palloix, A. (2003) QTLs for resistance to powdery mildew in pepper under natural and artificial infections. Theoretical and Applied Genetics, 107(4), 661–666
32	annuum	IR	HV81	INRAE_HV81	NA	INRAE doubled haploid line issued from F1(PM00031 x PM00807)	QTLs	10.1007/s00122-003-1307-z	Lefebvre, V., Daubèze, A.M., Rouppe van der Voort, J., Peleman, J., Bardin, M. & Palloix, A. (2003) QTLs for resistance to powdery mildew in pepper under natural and artificial infections. Theoretical and Applied Genetics, 107(4), 661–666
33	annuum	IR	NCIMB_42136	NA	NA	NA	QTL on the translocated segment between chromosomes P1 and P8	Patent: US 9351451 B2	Eggink, P.M., D'hoop, B B., Brouwer, M. & Deniau, A.X. (2016) Resistance against Leveillula taurica in pepper. Patent US 9351451 B2
34	annuum	IR	PM00681	INRAE_PM00681	NA	NA	NA	https://www.jstor.org/stable/42685221	Allagui, M.B., Palloix, A., Hamza, N. (1995) Résistance du Piment (Capsicum sp.) à Leveillula taurica: évolution de l'épidémie avec la croissance des plantes. Phytopathologia Mediterranea 34:143–148
35	annuum	IR	PM00687	INRAE_PM00687; PI322719	NA	NA	NA	10.1111/j.1439-0523.1995.tb01243.x	Daubèze, A.M., Hennart, J.W. & Palloix, A. (1995) Resistance to Leveillula taurica in pepper (Capsicum annuum) is oligogenically controlled and stable in Mediterranean regions. Plant Breeding, 114(4), 327-332
36	annuum	IR	PM00687	INRAE_PM00687; PI322719	NA	NA	NA	https://www.jstor.org/stable/42685221	Allagui, M.B., Palloix, A., Hamza, N. (1995) Résistance du Piment (Capsicum sp.) à Leveillula taurica: évolution de l'épidémie avec la croissance des plantes. Phytopathologia Mediterranea 34:143–148
37	annuum	IR	Brebes	NA	NA	NA	NA	10.21273/HORTSCI13596-18	McCoy, J. E. & Bosland, P. W. (2019) Identification of Resistance to Powdery Mildew in Chile Pepper. HortScience, 54(1), 4-7
38	annuum	IR	Calico	NA	NA	NA	NA	10.21273/HORTSCI13596-18	McCoy, J. E. & Bosland, P. W. (2019) Identification of Resistance to Powdery Mildew in Chile Pepper. HortScience, 54(1), 4-7
39	annuum	IR	Mulato	NA	NA	NA	NA	10.21273/HORTSCI13596-18	McCoy, J. E. & Bosland, P. W. (2019) Identification of Resistance to Powdery Mildew in Chile Pepper. HortScience, 54(1), 4-7
40	annuum	IR	NuMex Twilight	NA	NA	NA	NA	10.21273/HORTSCI13596-18	McCoy, J. E. & Bosland, P. W. (2019) Identification of Resistance to Powdery Mildew in Chile Pepper. HortScience, 54(1), 4-7
41	annuum	IR	Numex Valentine's Day	NA	NA	NA	NA	10.21273/HORTSCI13596-18	McCoy, J. E. & Bosland, P. W. (2019) Identification of Resistance to Powdery Mildew in Chile Pepper. HortScience, 54(1), 4-7
42	annuum	IR	Shishito	NA	NA	NA	NA	10.21273/HORTSCI13596-18	McCoy, J. E. & Bosland, P. W. (2019) Identification of Resistance to Powdery Mildew in Chile Pepper. HortScience, 54(1), 4-7
43	annuum	NA	Corno	NA	NA	landrace	carrying CaMlo genes	10.1038/s41598-020-66053-2	Acquadro, A., Barchi, L., Portis, E., Nourdine, M., Carli, C., Monge, S. et al. (2020) Whole genome resequencing of four Italian sweet pepper landraces provides insights on sequence variation in genes of agronomic value. Scientific Reports, 10(1), 9189. doi: 10.1038/s41598-020-66053-2
44	annuum	NA	Cuneo	NA	NA	landrace	carrying CaMlo genes	10.1038/s41598-020-66053-2	Acquadro, A., Barchi, L., Portis, E., Nourdine, M., Carli, C., Monge, S. et al. (2020) Whole genome resequencing of four Italian sweet pepper landraces provides insights on sequence variation in genes of agronomic value. Scientific Reports, 10(1), 9189. doi: 10.1038/s41598-020-66053-2
45	annuum	NA	Quadrato	NA	NA	landrace	carrying CaMlo genes	10.1038/s41598-020-66053-2	Acquadro, A., Barchi, L., Portis, E., Nourdine, M., Carli, C., Monge, S. et al. (2020) Whole genome resequencing of four Italian sweet pepper landraces provides insights on sequence variation in genes of agronomic value. Scientific Reports, 10(1), 9189. doi: 10.1038/s41598-020-66053-2
46	annuum	NA	Tumaticot	NA	NA	landrace	carrying CaMlo genes	10.1038/s41598-020-66053-2	Acquadro, A., Barchi, L., Portis, E., Nourdine, M., Carli, C., Monge, S. et al. (2020) Whole genome resequencing of four Italian sweet pepper landraces provides insights on sequence variation in genes of agronomic value. Scientific Reports, 10(1), 9189. doi: 10.1038/s41598-020-66053-2
47	annuum var. cerasiforme	HR	Szentesi	NA	Cherry	rootstock, resistance to Leveillula taurica transmitted by grafting	NA	10.1007/s11738-017-2353-5	Albert, R., Künstler, A., Lantos, F, Adám, A.L., Király, L. (2017) Graft-transmissible resistance of cherry pepper (Capsicum annuum var. cerasiforme) to powdery mildew (Leveillula taurica) is associated with elevated superoxide accumulation, NADPH oxidase activity and pathogenesis-related gene expression. Acta Physiol Plant 39(2):53. DOI: 10.1007/s11738-017-2353-5
48	annuum var. glabriusculum	HR	Chiltepín	NA	NA	NA	NA	10.21273/HORTSCI13596-18	McCoy, J. E. & Bosland, P. W. (2019) Identification of Resistance to Powdery Mildew in Chile Pepper. HortScience, 54(1), 4-7
49	annuum var. glabriusculum	IR	Ag-01 - Arizona 1003	NA	Chiltepin type	NA	NA	10.15835/nbha49212354	Morales-Manzo, I. I., Rodríguez-Burruezo, A., Jiménez-Pérez, M., Luna-Ruiz, J.J., San-Bautista, A., Fita, A. (2021) Novel sources of resistance to powdery mildew (Leveillula taurica (Lév.) Arnaud) in pepper. Not Bot Horti Agrobo 49(2):12354
50	annuum var. glabriusculum	IR	Ag-02 - Oaxaca 1430	NA	Chiltepin type	NA	NA	10.15835/nbha49212354	Morales-Manzo, I. I., Rodríguez-Burruezo, A., Jiménez-Pérez, M., Luna-Ruiz, J.J., San-Bautista, A., Fita, A. (2021) Novel sources of resistance to powdery mildew (Leveillula taurica (Lév.) Arnaud) in pepper. Not Bot Horti Agrobo 49(2):12354
51	baccatum	HR	KC604	NA	NA	NA	NA	https://eurekamag.com/research/003/627/003627482.php	OkHee, L., HeeSook, H., JooYoung, K., JeungHye, H., YoungShin, Y., ByungSoo, K. (2001) A search for sources of resistance to powdery mildew (Leveillula taurica (Lev.) Arn) in pepper (Capsicum spp.). Korean Journal of Horticultural Science and Technology 19(1):7–11
52	baccatum	HR	KC605	NA	NA	NA	NA	https://eurekamag.com/research/003/627/003627482.php	OkHee, L., HeeSook, H., JooYoung, K., JeungHye, H., YoungShin, Y., ByungSoo, K. (2001) A search for sources of resistance to powdery mildew (Leveillula taurica (Lev.) Arn) in pepper (Capsicum spp.). Korean Journal of Horticultural Science and Technology 19(1):7–11
53	baccatum	HR	KC606	NA	NA	NA	NA	https://eurekamag.com/research/003/627/003627482.php	OkHee, L., HeeSook, H., JooYoung, K., JeungHye, H., YoungShin, Y., ByungSoo, K. (2001) A search for sources of resistance to powdery mildew (Leveillula taurica (Lev.) Arn) in pepper (Capsicum spp.). Korean Journal of Horticultural Science and Technology 19(1):7–11
54	baccatum	HR	KC608	NA	NA	NA	NA	https://eurekamag.com/research/003/627/003627482.php	OkHee, L., HeeSook, H., JooYoung, K., JeungHye, H., YoungShin, Y., ByungSoo, K. (2001) A search for sources of resistance to powdery mildew (Leveillula taurica (Lev.) Arn) in pepper (Capsicum spp.). Korean Journal of Horticultural Science and Technology 19(1):7–11
55	baccatum	HR	Ají # 284	NA	NA	NA	NA	10.12702/1984-7033.v05n04a13	Blat, S.F., Da Costa, C.P., Vencovsky, R. & Sala, F.C. (2005) Inheritance of reaction to Leveillula taurica (Lev.) Arn. in Capsicum baccatum. Crop Breeding and Applied Biotechnology, 5, 467-472
56	baccatum	HR	Ají # 286	NA	NA	NA	NA	10.12702/1984-7033.v05n04a13	Blat, S.F., Da Costa, C.P., Vencovsky, R. & Sala, F.C. (2005) Inheritance of reaction to Leveillula taurica (Lev.) Arn. in Capsicum baccatum. Crop Breeding and Applied Biotechnology, 5, 467-472
57	baccatum	HR	Ají Amarillo # 267	NA	NA	NA	NA	10.12702/1984-7033.v05n04a13	Blat, S.F., Da Costa, C.P., Vencovsky, R. & Sala, F.C. (2005) Inheritance of reaction to Leveillula taurica (Lev.) Arn. in Capsicum baccatum. Crop Breeding and Applied Biotechnology, 5, 467-472
58	baccatum	HR	Aji Limon	NA	NA	NA	NA	10.21273/HORTSCI13596-18	McCoy, J. E. & Bosland, P. W. (2019) Identification of Resistance to Powdery Mildew in Chile Pepper. HortScience, 54(1), 4-7
59	baccatum	HR	Aji Red	NA	NA	NA	NA	10.21273/HORTSCI13596-18	McCoy, J. E. & Bosland, P. W. (2019) Identification of Resistance to Powdery Mildew in Chile Pepper. HortScience, 54(1), 4-7
60	baccatum	HR	Aji Verde	NA	NA	NA	NA	10.21273/HORTSCI13596-18	McCoy, J. E. & Bosland, P. W. (2019) Identification of Resistance to Powdery Mildew in Chile Pepper. HortScience, 54(1), 4-7
61	baccatum	HR	BGH 0620	NA	NA	NA	NA	10.12702/1984-7033.v05n04a13	Blat, S.F., Da Costa, C.P., Vencovsky, R. & Sala, F.C. (2005) Inheritance of reaction to Leveillula taurica (Lev.) Arn. in Capsicum baccatum. Crop Breeding and Applied Biotechnology, 5, 467-472
62	baccatum	HR	BGH 2994	NA	NA	NA	NA	10.12702/1984-7033.v05n04a13	Blat, S.F., Da Costa, C.P., Vencovsky, R. & Sala, F.C. (2005) Inheritance of reaction to Leveillula taurica (Lev.) Arn. in Capsicum baccatum. Crop Breeding and Applied Biotechnology, 5, 467-472
63	baccatum	HR	Bolivian Aji	NA	NA	NA	NA	10.21273/HORTSCI13596-18	McCoy, J. E. & Bosland, P. W. (2019) Identification of Resistance to Powdery Mildew in Chile Pepper. HortScience, 54(1), 4-7
64	baccatum	HR	Brazilian Wild	NA	NA	NA	NA	10.21273/HORTSCI13596-18	McCoy, J. E. & Bosland, P. W. (2019) Identification of Resistance to Powdery Mildew in Chile Pepper. HortScience, 54(1), 4-7
65	baccatum	HR	Chapéu de Bispo	NA	NA	NA	NA	10.12702/1984-7033.v05n04a13	Blat, S.F., Da Costa, C.P., Vencovsky, R. & Sala, F.C. (2005) Inheritance of reaction to Leveillula taurica (Lev.) Arn. in Capsicum baccatum. Crop Breeding and Applied Biotechnology, 5, 467-472
66	baccatum	HR	Omnicolor	NA	NA	NA	NA	10.21273/HORTSCI13596-18	McCoy, J. E. & Bosland, P. W. (2019) Identification of Resistance to Powdery Mildew in Chile Pepper. HortScience, 54(1), 4-7
67	baccatum	HR	Peri Peri	NA	NA	NA	NA	10.21273/HORTSCI13596-18	McCoy, J. E. & Bosland, P. W. (2019) Identification of Resistance to Powdery Mildew in Chile Pepper. HortScience, 54(1), 4-7
68	baccatum	HR	Petch Mordindang	NA	NA	NA	NA	10.21273/HORTSCI13596-18	McCoy, J. E. & Bosland, P. W. (2019) Identification of Resistance to Powdery Mildew in Chile Pepper. HortScience, 54(1), 4-7
69	baccatum	HR	Rocotillo	NA	NA	NA	NA	10.21273/HORTSCI13596-18	McCoy, J. E. & Bosland, P. W. (2019) Identification of Resistance to Powdery Mildew in Chile Pepper. HortScience, 54(1), 4-7
70	baccatum	HR	Suriname Color	NA	NA	NA	NA	10.21273/HORTSCI13596-18	McCoy, J. E. & Bosland, P. W. (2019) Identification of Resistance to Powdery Mildew in Chile Pepper. HortScience, 54(1), 4-7
71	baccatum	HR	Uba Tuba	NA	NA	NA	NA	10.21273/HORTSCI13596-18	McCoy, J. E. & Bosland, P. W. (2019) Identification of Resistance to Powdery Mildew in Chile Pepper. HortScience, 54(1), 4-7
72	baccatum	IR	KC00625	NA	NA	NA	NA	10.1007/s13580-015-0078-0	Mo, H.S., Jang, K.S., Hwang, J.E., Jeon, S.G., Kim, B.S. (2015) Horticultural and chemical quality characterization of accessions selected from four species of Capsicum. Hortic. Environ. Biotechnol. 56 (1):54–66
73	baccatum	IR	KC00628	NA	NA	NA	NA	10.1007/s13580-015-0078-0	Mo, H.S., Jang, K.S., Hwang, J.E., Jeon, S.G., Kim, B.S. (2015) Horticultural and chemical quality characterization of accessions selected from four species of Capsicum. Hortic. Environ. Biotechnol. 56 (1):54–66
74	baccatum	IR	KC01739	NA	NA	NA	NA	10.1007/s13580-015-0078-0	Mo, H.S., Jang, K.S., Hwang, J.E., Jeon, S.G., Kim, B.S. (2015) Horticultural and chemical quality characterization of accessions selected from four species of Capsicum. Hortic. Environ. Biotechnol. 56 (1):54–66
75	baccatum	IR	PEN26	INRAE_PM01282; PI439359	NA	NA	NA	10.1111/j.1439-0523.1995.tb01243.x	Daubèze, A.M., Hennart, J.W. & Palloix, A. (1995) Resistance to Leveillula taurica in pepper (Capsicum annuum) is oligogenically controlled and stable in Mediterranean regions. Plant Breeding, 114(4), 327-332
76	chacoense	HR	NMCA 50009	NA	NA	NA	NA	10.21273/HORTSCI13596-18	McCoy, J. E. & Bosland, P. W. (2019) Identification of Resistance to Powdery Mildew in Chile Pepper. HortScience, 54(1), 4-7
77	chinense	HR	Aji Rojo	NA	NA	NA	NA	10.21273/HORTSCI13596-18	McCoy, J. E. & Bosland, P. W. (2019) Identification of Resistance to Powdery Mildew in Chile Pepper. HortScience, 54(1), 4-7
78	chinense	HR	Bhut Jolokia	NA	NA	NA	NA	10.21273/HORTSCI13596-18	McCoy, J. E. & Bosland, P. W. (2019) Identification of Resistance to Powdery Mildew in Chile Pepper. HortScience, 54(1), 4-7
79	chinense	HR	Brown Habanero	NA	Habanero	NA	NA	10.21273/HORTSCI13596-18	McCoy, J. E. & Bosland, P. W. (2019) Identification of Resistance to Powdery Mildew in Chile Pepper. HortScience, 54(1), 4-7
80	chinense	HR	Cajamarca	NA	NA	NA	NA	10.21273/HORTSCI13596-18	McCoy, J. E. & Bosland, P. W. (2019) Identification of Resistance to Powdery Mildew in Chile Pepper. HortScience, 54(1), 4-7
81	chinense	HR	Chichen Itza	NA	NA	NA	NA	10.21273/HORTSCI13596-18	McCoy, J. E. & Bosland, P. W. (2019) Identification of Resistance to Powdery Mildew in Chile Pepper. HortScience, 54(1), 4-7
82	chinense	HR	Datil	NA	NA	NA	NA	10.21273/HORTSCI13596-18	McCoy, J. E. & Bosland, P. W. (2019) Identification of Resistance to Powdery Mildew in Chile Pepper. HortScience, 54(1), 4-7
83	chinense	HR	Fatalii	NA	NA	NA	NA	10.21273/HORTSCI13596-18	McCoy, J. E. & Bosland, P. W. (2019) Identification of Resistance to Powdery Mildew in Chile Pepper. HortScience, 54(1), 4-7
84	chinense	HR	Habanada	NA	NA	NA	NA	10.21273/HORTSCI13596-18	McCoy, J. E. & Bosland, P. W. (2019) Identification of Resistance to Powdery Mildew in Chile Pepper. HortScience, 54(1), 4-7
85	chinense	HR	Jaune de Haute Volta	INRAE_PM00803	NA	NA	NA	10.1111/j.1439-0523.1995.tb01243.x	Daubèze, A.M., Hennart, J.W. & Palloix, A. (1995) Resistance to Leveillula taurica in pepper (Capsicum annuum) is oligogenically controlled and stable in Mediterranean regions. Plant Breeding, 114(4), 327-332
86	chinense	HR	KC616	NA	NA	NA	NA	https://eurekamag.com/research/003/627/003627482.php	OkHee, L., HeeSook, H., JooYoung, K., JeungHye, H., YoungShin, Y., ByungSoo, K. (2001) A search for sources of resistance to powdery mildew (Leveillula taurica (Lev.) Arn) in pepper (Capsicum spp.). Korean Journal of Horticultural Science and Technology 19(1):7–11
87	chinense	HR	Maya	NA	NA	NA	NA	10.21273/HORTSCI13596-18	McCoy, J. E. & Bosland, P. W. (2019) Identification of Resistance to Powdery Mildew in Chile Pepper. HortScience, 54(1), 4-7
88	chinense	HR	NuMex Farolito	NA	NA	NA	NA	10.21273/HORTSCI13596-18	McCoy, J. E. & Bosland, P. W. (2019) Identification of Resistance to Powdery Mildew in Chile Pepper. HortScience, 54(1), 4-7
89	chinense	HR	NuMex Suave Orange	NA	NA	NA	NA	10.21273/HORTSCI13596-18	McCoy, J. E. & Bosland, P. W. (2019) Identification of Resistance to Powdery Mildew in Chile Pepper. HortScience, 54(1), 4-7
90	chinense	HR	NuMex Suave Red	NA	NA	NA	NA	10.21273/HORTSCI13596-18	McCoy, J. E. & Bosland, P. W. (2019) Identification of Resistance to Powdery Mildew in Chile Pepper. HortScience, 54(1), 4-7
91	chinense	HR	NuMex Trick-or-Treat	NA	NA	NA	NA	10.21273/HORTSCI13596-18	McCoy, J. E. & Bosland, P. W. (2019) Identification of Resistance to Powdery Mildew in Chile Pepper. HortScience, 54(1), 4-7
92	chinense	HR	PI152225	PI152225	Chile (Hot, Small)	NA	NA	10.1590/S0103-90162006000500008	Blat, S.F., Da Costa, C.P., Vencovsky, R. & Sala, F.C. (2006) Hot pepper (Capsicum chinense, Jacq.) inheritance of reaction to powdery mildew. Scientia Agricola, 63(5), 471-474
93	chinense	HR	Piment Bonda ma Jacques	NA	NA	NA	NA	10.21273/HORTSCI13596-18	McCoy, J. E. & Bosland, P. W. (2019) Identification of Resistance to Powdery Mildew in Chile Pepper. HortScience, 54(1), 4-7
94	chinense	HR	Pimenta Cheiro 1	NA	NA	NA	NA	10.1590/S0103-90162006000500008	Blat, S.F., Da Costa, C.P., Vencovsky, R. & Sala, F.C. (2006) Hot pepper (Capsicum chinense, Jacq.) inheritance of reaction to powdery mildew. Scientia Agricola, 63(5), 471-474
95	chinense	HR	Red Caribbean Habanero	NA	Habanero	NA	NA	10.21273/HORTSCI13596-18	McCoy, J. E. & Bosland, P. W. (2019) Identification of Resistance to Powdery Mildew in Chile Pepper. HortScience, 54(1), 4-7
96	chinense	HR	Senegal	NA	NA	NA	NA	10.21273/HORTSCI13596-18	McCoy, J. E. & Bosland, P. W. (2019) Identification of Resistance to Powdery Mildew in Chile Pepper. HortScience, 54(1), 4-7
97	chinense	HR	Trinidad Moruga Scorpion	NA	NA	NA	NA	10.21273/HORTSCI13596-18	McCoy, J. E. & Bosland, P. W. (2019) Identification of Resistance to Powdery Mildew in Chile Pepper. HortScience, 54(1), 4-7
98	chinense	HR	Trinidad Perfume	NA	NA	NA	NA	10.21273/HORTSCI13596-18	McCoy, J. E. & Bosland, P. W. (2019) Identification of Resistance to Powdery Mildew in Chile Pepper. HortScience, 54(1), 4-7
99	frutescens	HR	Birds Eye	NA	NA	NA	NA	10.21273/HORTSCI13596-18	McCoy, J. E. & Bosland, P. W. (2019) Identification of Resistance to Powdery Mildew in Chile Pepper. HortScience, 54(1), 4-7
100	frutescens	HR	Diente de Perro	NA	NA	NA	NA	10.21273/HORTSCI13596-18	McCoy, J. E. & Bosland, P. W. (2019) Identification of Resistance to Powdery Mildew in Chile Pepper. HortScience, 54(1), 4-7
101	frutescens	HR	Puta Pario	NA	NA	NA	NA	10.21273/HORTSCI13596-18	McCoy, J. E. & Bosland, P. W. (2019) Identification of Resistance to Powdery Mildew in Chile Pepper. HortScience, 54(1), 4-7
102	frutescens	HR	Tabasco	NA	NA	NA	NA	10.21273/HORTSCI13596-18	McCoy, J. E. & Bosland, P. W. (2019) Identification of Resistance to Powdery Mildew in Chile Pepper. HortScience, 54(1), 4-7
103	frutescens	HR	Zimbabwe Bird	NA	NA	NA	NA	10.21273/HORTSCI13596-18	McCoy, J. E. & Bosland, P. W. (2019) Identification of Resistance to Powdery Mildew in Chile Pepper. HortScience, 54(1), 4-7
104	frutescens	IR	Siling Labuyo	NA	NA	NA	NA	10.21273/HORTSCI13596-18	McCoy, J. E. & Bosland, P. W. (2019) Identification of Resistance to Powdery Mildew in Chile Pepper. HortScience, 54(1), 4-7
105	NA	HR	11PM37	NA	NA	NA	NA	10.1155/2021/6673010	Manivannan, A., Choi, S., Jun, T.H., Yang, E.Y., Kim, J.H., Lee, E.S. et al. (2021) Genotyping by sequencing-based discovery of SNP markers and construction of linkage map from F5 population of pepper with contrasting powdery mildew resistance trait. BioMed Research International, 1–8
106	NA	HR	AR1	NA	NA	NA	QTLs	10.1155/2021/6673010	Manivannan, A., Choi, S., Jun, T.H., Yang, E.Y., Kim, J.H., Lee, E.S. et al. (2021) Genotyping by sequencing-based discovery of SNP markers and construction of linkage map from F5 population of pepper with contrasting powdery mildew resistance trait. BioMed Research International, 1–8
107	NA	HR	G5	NA	Markofana	NA	NA	ISSN: 2277-1921	Belete, N., Alemayehu, C., Girma, T., GBG Pananjay, K.T. (2012) Evaluation of farmers’ “Markofana–types” pepper genotypes for powdery mildew (Leveillula taurica) resistance in Southern Ethiopia. International Journal of Basic and Applied Sciences 1(2): 6p.
108	NA	HR	MGR13FO1-2281/1WH	NA	NA	NA	locus on chromosome P4	Patent: US 8642845 B2	Paran, I., Benarous, S. & Askenazi, V. (2014) Disease resistance pepper plants. App. no. 12/866,154. Patent US 8642845 B2
109	NA	IR	DCA-1	NA	NA	NA	NA	10.22207/JPAM.10.4.61	Hareesh, M. V., Ganesha Naik, R., Tatagar, M. H., Jayalakshmi, K., Basavaraj Naik, T., Pradeep, S. (2016) Field Evaluation of Chilli Genotypes for Resistance to Powdery Mildew Caused By Leveillula taurica (Lev.) Arn. J Pure Appl Microbio 10 (4):2943–2947
110	NA	IR	DCA-10	NA	NA	NA	NA	10.22207/JPAM.10.4.61	Hareesh, M. V., Ganesha Naik, R., Tatagar, M. H., Jayalakshmi, K., Basavaraj Naik, T., Pradeep, S. (2016) Field Evaluation of Chilli Genotypes for Resistance to Powdery Mildew Caused By Leveillula taurica (Lev.) Arn. J Pure Appl Microbio 10 (4):2943–2947
111	NA	IR	DCA-11	NA	NA	NA	NA	10.22207/JPAM.10.4.61	Hareesh, M. V., Ganesha Naik, R., Tatagar, M. H., Jayalakshmi, K., Basavaraj Naik, T., Pradeep, S. (2016) Field Evaluation of Chilli Genotypes for Resistance to Powdery Mildew Caused By Leveillula taurica (Lev.) Arn. J Pure Appl Microbio 10 (4):2943–2947
112	NA	IR	DCA-12	NA	NA	NA	NA	10.22207/JPAM.10.4.61	Hareesh, M. V., Ganesha Naik, R., Tatagar, M. H., Jayalakshmi, K., Basavaraj Naik, T., Pradeep, S. (2016) Field Evaluation of Chilli Genotypes for Resistance to Powdery Mildew Caused By Leveillula taurica (Lev.) Arn. J Pure Appl Microbio 10 (4):2943–2947
113	NA	IR	DCA-13	NA	NA	NA	NA	10.22207/JPAM.10.4.61	Hareesh, M. V., Ganesha Naik, R., Tatagar, M. H., Jayalakshmi, K., Basavaraj Naik, T., Pradeep, S. (2016) Field Evaluation of Chilli Genotypes for Resistance to Powdery Mildew Caused By Leveillula taurica (Lev.) Arn. J Pure Appl Microbio 10 (4):2943–2947
114	NA	IR	DCA-14	NA	NA	NA	NA	10.22207/JPAM.10.4.61	Hareesh, M. V., Ganesha Naik, R., Tatagar, M. H., Jayalakshmi, K., Basavaraj Naik, T., Pradeep, S. (2016) Field Evaluation of Chilli Genotypes for Resistance to Powdery Mildew Caused By Leveillula taurica (Lev.) Arn. J Pure Appl Microbio 10 (4):2943–2947
115	NA	IR	DCA-2	NA	NA	NA	NA	10.22207/JPAM.10.4.61	Hareesh, M. V., Ganesha Naik, R., Tatagar, M. H., Jayalakshmi, K., Basavaraj Naik, T., Pradeep, S. (2016) Field Evaluation of Chilli Genotypes for Resistance to Powdery Mildew Caused By Leveillula taurica (Lev.) Arn. J Pure Appl Microbio 10 (4):2943–2947
116	NA	IR	DCA-22	NA	NA	NA	NA	10.22207/JPAM.10.4.61	Hareesh, M. V., Ganesha Naik, R., Tatagar, M. H., Jayalakshmi, K., Basavaraj Naik, T., Pradeep, S. (2016) Field Evaluation of Chilli Genotypes for Resistance to Powdery Mildew Caused By Leveillula taurica (Lev.) Arn. J Pure Appl Microbio 10 (4):2943–2947
117	NA	IR	DCA-23	NA	NA	NA	NA	10.22207/JPAM.10.4.61	Hareesh, M. V., Ganesha Naik, R., Tatagar, M. H., Jayalakshmi, K., Basavaraj Naik, T., Pradeep, S. (2016) Field Evaluation of Chilli Genotypes for Resistance to Powdery Mildew Caused By Leveillula taurica (Lev.) Arn. J Pure Appl Microbio 10 (4):2943–2947
118	NA	IR	DCA-24	NA	NA	NA	NA	10.22207/JPAM.10.4.61	Hareesh, M. V., Ganesha Naik, R., Tatagar, M. H., Jayalakshmi, K., Basavaraj Naik, T., Pradeep, S. (2016) Field Evaluation of Chilli Genotypes for Resistance to Powdery Mildew Caused By Leveillula taurica (Lev.) Arn. J Pure Appl Microbio 10 (4):2943–2947
119	NA	IR	DCA-25	NA	NA	NA	NA	10.22207/JPAM.10.4.61	Hareesh, M. V., Ganesha Naik, R., Tatagar, M. H., Jayalakshmi, K., Basavaraj Naik, T., Pradeep, S. (2016) Field Evaluation of Chilli Genotypes for Resistance to Powdery Mildew Caused By Leveillula taurica (Lev.) Arn. J Pure Appl Microbio 10 (4):2943–2947
120	NA	IR	DCA-26	NA	NA	NA	NA	10.22207/JPAM.10.4.61	Hareesh, M. V., Ganesha Naik, R., Tatagar, M. H., Jayalakshmi, K., Basavaraj Naik, T., Pradeep, S. (2016) Field Evaluation of Chilli Genotypes for Resistance to Powdery Mildew Caused By Leveillula taurica (Lev.) Arn. J Pure Appl Microbio 10 (4):2943–2947
121	NA	IR	DCA-3	NA	NA	NA	NA	10.22207/JPAM.10.4.61	Hareesh, M. V., Ganesha Naik, R., Tatagar, M. H., Jayalakshmi, K., Basavaraj Naik, T., Pradeep, S. (2016) Field Evaluation of Chilli Genotypes for Resistance to Powdery Mildew Caused By Leveillula taurica (Lev.) Arn. J Pure Appl Microbio 10 (4):2943–2947
122	NA	IR	DCA-35	NA	NA	NA	NA	10.22207/JPAM.10.4.61	Hareesh, M. V., Ganesha Naik, R., Tatagar, M. H., Jayalakshmi, K., Basavaraj Naik, T., Pradeep, S. (2016) Field Evaluation of Chilli Genotypes for Resistance to Powdery Mildew Caused By Leveillula taurica (Lev.) Arn. J Pure Appl Microbio 10 (4):2943–2947
123	NA	IR	DCA-4	NA	NA	NA	NA	10.22207/JPAM.10.4.61	Hareesh, M. V., Ganesha Naik, R., Tatagar, M. H., Jayalakshmi, K., Basavaraj Naik, T., Pradeep, S. (2016) Field Evaluation of Chilli Genotypes for Resistance to Powdery Mildew Caused By Leveillula taurica (Lev.) Arn. J Pure Appl Microbio 10 (4):2943–2947
124	NA	IR	DCA-42	NA	NA	NA	NA	10.22207/JPAM.10.4.61	Hareesh, M. V., Ganesha Naik, R., Tatagar, M. H., Jayalakshmi, K., Basavaraj Naik, T., Pradeep, S. (2016) Field Evaluation of Chilli Genotypes for Resistance to Powdery Mildew Caused By Leveillula taurica (Lev.) Arn. J Pure Appl Microbio 10 (4):2943–2947
125	NA	IR	DCA-44	NA	NA	NA	NA	10.22207/JPAM.10.4.61	Hareesh, M. V., Ganesha Naik, R., Tatagar, M. H., Jayalakshmi, K., Basavaraj Naik, T., Pradeep, S. (2016) Field Evaluation of Chilli Genotypes for Resistance to Powdery Mildew Caused By Leveillula taurica (Lev.) Arn. J Pure Appl Microbio 10 (4):2943–2947
126	NA	IR	DCA-45	NA	NA	NA	NA	10.22207/JPAM.10.4.61	Hareesh, M. V., Ganesha Naik, R., Tatagar, M. H., Jayalakshmi, K., Basavaraj Naik, T., Pradeep, S. (2016) Field Evaluation of Chilli Genotypes for Resistance to Powdery Mildew Caused By Leveillula taurica (Lev.) Arn. J Pure Appl Microbio 10 (4):2943–2947
127	NA	IR	DCA-5	NA	NA	NA	NA	10.22207/JPAM.10.4.61	Hareesh, M. V., Ganesha Naik, R., Tatagar, M. H., Jayalakshmi, K., Basavaraj Naik, T., Pradeep, S. (2016) Field Evaluation of Chilli Genotypes for Resistance to Powdery Mildew Caused By Leveillula taurica (Lev.) Arn. J Pure Appl Microbio 10 (4):2943–2947
128	NA	IR	DCA-57	NA	NA	NA	NA	10.22207/JPAM.10.4.61	Hareesh, M. V., Ganesha Naik, R., Tatagar, M. H., Jayalakshmi, K., Basavaraj Naik, T., Pradeep, S. (2016) Field Evaluation of Chilli Genotypes for Resistance to Powdery Mildew Caused By Leveillula taurica (Lev.) Arn. J Pure Appl Microbio 10 (4):2943–2947
129	NA	IR	DCA-59	NA	NA	NA	NA	10.22207/JPAM.10.4.61	Hareesh, M. V., Ganesha Naik, R., Tatagar, M. H., Jayalakshmi, K., Basavaraj Naik, T., Pradeep, S. (2016) Field Evaluation of Chilli Genotypes for Resistance to Powdery Mildew Caused By Leveillula taurica (Lev.) Arn. J Pure Appl Microbio 10 (4):2943–2947
130	NA	IR	DCA-6	NA	NA	NA	NA	10.22207/JPAM.10.4.61	Hareesh, M. V., Ganesha Naik, R., Tatagar, M. H., Jayalakshmi, K., Basavaraj Naik, T., Pradeep, S. (2016) Field Evaluation of Chilli Genotypes for Resistance to Powdery Mildew Caused By Leveillula taurica (Lev.) Arn. J Pure Appl Microbio 10 (4):2943–2947
131	NA	IR	DCA-7	NA	NA	NA	NA	10.22207/JPAM.10.4.61	Hareesh, M. V., Ganesha Naik, R., Tatagar, M. H., Jayalakshmi, K., Basavaraj Naik, T., Pradeep, S. (2016) Field Evaluation of Chilli Genotypes for Resistance to Powdery Mildew Caused By Leveillula taurica (Lev.) Arn. J Pure Appl Microbio 10 (4):2943–2947
132	NA	IR	DCA-8	NA	NA	NA	NA	10.22207/JPAM.10.4.61	Hareesh, M. V., Ganesha Naik, R., Tatagar, M. H., Jayalakshmi, K., Basavaraj Naik, T., Pradeep, S. (2016) Field Evaluation of Chilli Genotypes for Resistance to Powdery Mildew Caused By Leveillula taurica (Lev.) Arn. J Pure Appl Microbio 10 (4):2943–2947
133	NA	IR	DCA-9	NA	NA	NA	NA	10.22207/JPAM.10.4.61	Hareesh, M. V., Ganesha Naik, R., Tatagar, M. H., Jayalakshmi, K., Basavaraj Naik, T., Pradeep, S. (2016) Field Evaluation of Chilli Genotypes for Resistance to Powdery Mildew Caused By Leveillula taurica (Lev.) Arn. J Pure Appl Microbio 10 (4):2943–2947
134	NA	IR	IHR 309-3-18	NA	NA	landrace	NA	10.1080/09670878409370925	Deshpande, A., Rawal, R. D., Singh, D. P., Pathak, C. S. (1984) Chilli pepper genotypes resistant to Cercospora leaf spot and powdery mildew. Tropical Pest Management 30 (4), 470–471
135	NA	IR	IHR 310-3	NA	NA	landrace	NA	10.1080/09670878409370925	Deshpande, A., Rawal, R. D., Singh, D. P., Pathak, C. S. (1984) Chilli pepper genotypes resistant to Cercospora leaf spot and powdery mildew. Tropical Pest Management 30 (4), 470–471
136	NA	IR	KC00163	PI224445	Chile (Korean)	NA	NA	10.1007/s13580-015-0078-0	Mo, H.S., Jang, K.S., Hwang, J.E., Jeon, S.G., Kim, B.S. (2015) Horticultural and chemical quality characterization of accessions selected from four species of Capsicum. Hortic. Environ. Biotechnol. 56 (1):54–66
137	NA	IR	KC319-1	NA	NA	NA	NA	https://eurekamag.com/research/003/627/003627482.php	OkHee, L., HeeSook, H., JooYoung, K., JeungHye, H., YoungShin, Y., ByungSoo, K. (2001) A search for sources of resistance to powdery mildew (Leveillula taurica (Lev.) Arn) in pepper (Capsicum spp.). Korean Journal of Horticultural Science and Technology 19(1):7–11
138	NA	IR	KC320	NA	NA	NA	NA	https://eurekamag.com/research/003/627/003627482.php	OkHee, L., HeeSook, H., JooYoung, K., JeungHye, H., YoungShin, Y., ByungSoo, K. (2001) A search for sources of resistance to powdery mildew (Leveillula taurica (Lev.) Arn) in pepper (Capsicum spp.). Korean Journal of Horticultural Science and Technology 19(1):7–11
139	NA	IR	KC47-1	PI244670	NA	NA	NA	https://eurekamag.com/research/003/627/003627482.php	OkHee, L., HeeSook, H., JooYoung, K., JeungHye, H., YoungShin, Y., ByungSoo, K. (2001) A search for sources of resistance to powdery mildew (Leveillula taurica (Lev.) Arn) in pepper (Capsicum spp.). Korean Journal of Horticultural Science and Technology 19(1):7–11
140	NA	IR	KC545	NA	NA	NA	NA	https://eurekamag.com/research/003/627/003627482.php	OkHee, L., HeeSook, H., JooYoung, K., JeungHye, H., YoungShin, Y., ByungSoo, K. (2001) A search for sources of resistance to powdery mildew (Leveillula taurica (Lev.) Arn) in pepper (Capsicum spp.). Korean Journal of Horticultural Science and Technology 19(1):7–11
141	pendulum x microcarpum	HR	IHR 517A-2-2-5	NA	NA	line derived from a cross between of C. pendulum and C. microcarpum accessions	NA	10.1080/09670878409370925	Deshpande, A., Rawal, R. D., Singh, D. P., Pathak, C. S. (1984) Chilli pepper genotypes resistant to Cercospora leaf spot and powdery mildew. Tropical Pest Management 30 (4), 470–471
142	pendulum x microcarpum	HR	IHR 517B-3-5-13	NA	NA	line derived from a cross between of C. pendulum and C. microcarpum accessions	NA	10.1080/09670878409370925	Deshpande, A., Rawal, R. D., Singh, D. P., Pathak, C. S. (1984) Chilli pepper genotypes resistant to Cercospora leaf spot and powdery mildew. Tropical Pest Management 30 (4), 470–471
143	pubescens	HR	KC638	NA	NA	NA	NA	https://eurekamag.com/research/003/627/003627482.php	OkHee, L., HeeSook, H., JooYoung, K., JeungHye, H., YoungShin, Y., ByungSoo, K. (2001) A search for sources of resistance to powdery mildew (Leveillula taurica (Lev.) Arn) in pepper (Capsicum spp.). Korean Journal of Horticultural Science and Technology 19(1):7–11
144	pubescens	HR	KC640	NA	NA	NA	NA	https://eurekamag.com/research/003/627/003627482.php	OkHee, L., HeeSook, H., JooYoung, K., JeungHye, H., YoungShin, Y., ByungSoo, K. (2001) A search for sources of resistance to powdery mildew (Leveillula taurica (Lev.) Arn) in pepper (Capsicum spp.). Korean Journal of Horticultural Science and Technology 19(1):7–11
145	pubescens	HR	KC641	NA	NA	NA	NA	https://eurekamag.com/research/003/627/003627482.php	OkHee, L., HeeSook, H., JooYoung, K., JeungHye, H., YoungShin, Y., ByungSoo, K. (2001) A search for sources of resistance to powdery mildew (Leveillula taurica (Lev.) Arn) in pepper (Capsicum spp.). Korean Journal of Horticultural Science and Technology 19(1):7–11
146	pubescens	HR	KC642	NA	NA	NA	NA	https://eurekamag.com/research/003/627/003627482.php	OkHee, L., HeeSook, H., JooYoung, K., JeungHye, H., YoungShin, Y., ByungSoo, K. (2001) A search for sources of resistance to powdery mildew (Leveillula taurica (Lev.) Arn) in pepper (Capsicum spp.). Korean Journal of Horticultural Science and Technology 19(1):7–11
147	pubescens	HR	KC643	NA	NA	NA	NA	https://eurekamag.com/research/003/627/003627482.php	OkHee, L., HeeSook, H., JooYoung, K., JeungHye, H., YoungShin, Y., ByungSoo, K. (2001) A search for sources of resistance to powdery mildew (Leveillula taurica (Lev.) Arn) in pepper (Capsicum spp.). Korean Journal of Horticultural Science and Technology 19(1):7–11
148	pubescens	HR	KC644	NA	NA	NA	NA	https://eurekamag.com/research/003/627/003627482.php	OkHee, L., HeeSook, H., JooYoung, K., JeungHye, H., YoungShin, Y., ByungSoo, K. (2001) A search for sources of resistance to powdery mildew (Leveillula taurica (Lev.) Arn) in pepper (Capsicum spp.). Korean Journal of Horticultural Science and Technology 19(1):7–11
149	rhomboideum	HR	50.064	NA	NA	NA	NA	10.21273/HORTSCI13596-18	McCoy, J. E. & Bosland, P. W. (2019) Identification of Resistance to Powdery Mildew in Chile Pepper. HortScience, 54(1), 4-7
